# Supplementary material for: Influence of Parameters Used to Prepare Sterile Solutions of Poloxamer 188 on Their Physicochemical Properties
Source: Polymers (Basel). 2024 Dec 29;17(1):62. doi: 10.3390/polym17010062 (PMC11722941; doi:10.3390/polym17010062)
Supplement: Supplementary file 1 [file polymers-17-00062-s001.zip]

Archive with 4 entries (4 files):
- FigureS1a.png
- FigureS1b.png
- FigureS2a.png
- FigureS2b.png
